# Supplementary material for: Differential Expression and miRNA–Gene Interactions in Early and Late Mild Cognitive Impairment
Source: Biology (Basel). 2020 Aug 28;9(9):251. doi: 10.3390/biology9090251 (PMC7565463; doi:10.3390/biology9090251)
Supplement: Supplementary file 1 [file biology-09-00251-s001.xlsx]

## Sheet: Supplementary Table 1
DE miRNAs	mirnas	logFC	logCPM	LR	p-value	FDR (p-value)
hsa-mir-151a	hsa-miR-151a-3p	-0.925672	7.85899	41.4445	1.21263e-10	4.90002e-08
hsa-mir-3200	hsa-miR-3200-3p	1.58704	1.21189	40.5178	1.94832e-10	4.90002e-08
hsa-mir-148a	hsa-miR-148a-3p	1.5803	5.68267	35.6273	2.38914e-09	3.90369e-07
hsa-mir-15a	hsa-miR-15a-5p	1.29227	6.12847	34.9072	3.45798e-09	3.90369e-07
hsa-mir-144	hsa-miR-144-5p	1.7126	5.31341	34.4293	4.42023e-09	3.90369e-07
hsa-mir-4781	hsa-miR-4781-3p	-1.1436	0.408952	34.3279	4.65648e-09	3.90369e-07
hsa-mir-17	hsa-miR-17-3p	1.43669	2.09663	33.138	8.58454e-09	6.16861e-07
hsa-mir-148b	hsa-miR-148b-5p	-0.977529	0.709929	31.849	1.66633e-08	1.0477e-06
hsa-mir-26b	hsa-miR-26b-3p	-1.14691	2.22379	29.8492	4.66996e-08	2.59533e-06
brain-mir-112	brain-mir-112	-1.335	-0.483236	29.6558	5.1597e-08	2.59533e-06
hsa-mir-98	hsa-miR-98	0.896782	3.39909	28.8219	7.93469e-08	3.62832e-06
hsa-mir-1468	hsa-miR-1468	-1.47389	2.41287	28.4345	9.69208e-08	4.0626e-06
hsa-mir-5001	hsa-miR-5001-3p	-1.0162	0.157899	27.5084	1.56411e-07	5.63464e-06
hsa-mir-660	hsa-miR-660-5p	1.43903	2.00778	27.3963	1.65751e-07	5.63464e-06
hsa-mir-199a-2	hsa-miR-199b-3p	1.31427	-0.542499	27.2451	1.79233e-07	5.63464e-06
hsa-mir-199a-2	hsa-miR-199a-3p	1.31427	-0.542499	27.2451	1.79233e-07	5.63464e-06
hsa-mir-199a-1	hsa-miR-199a-3p	1.32704	-0.559016	26.7758	2.28478e-07	5.74621e-06
hsa-mir-199b	hsa-miR-199b-3p	1.32704	-0.559016	26.7758	2.28478e-07	5.74621e-06
hsa-mir-199a-1	hsa-miR-199b-3p	1.32704	-0.559016	26.7758	2.28478e-07	5.74621e-06
hsa-mir-199b	hsa-miR-199a-3p	1.32704	-0.559016	26.7758	2.28478e-07	5.74621e-06
hsa-let-7g	hsa-let-7g-5p	0.94006	7.30436	25.303	4.89955e-07	1.13381e-05
hsa-mir-186	hsa-miR-186-5p	-0.8338	8.06889	25.2332	5.07989e-07	1.13381e-05
hsa-let-7f-2	hsa-let-7f-5p	0.724232	9.6198	25.0665	5.53881e-07	1.13381e-05
hsa-let-7f-1	hsa-let-7f-5p	0.72458	9.6171	25.0529	5.578e-07	1.13381e-05
hsa-mir-30c-2	hsa-miR-30c-5p	-0.910621	7.77765	24.9597	5.85427e-07	1.13381e-05
hsa-mir-30c-1	hsa-miR-30c-5p	-0.910587	7.77764	24.9576	5.86065e-07	1.13381e-05
hsa-mir-30d	hsa-miR-30d-5p	-0.684382	9.5442	24.7794	6.42811e-07	1.19753e-05
hsa-mir-425	hsa-miR-425-5p	-0.701528	8.43675	23.8424	1.04554e-06	1.81551e-05
hsa-mir-361	hsa-miR-361-5p	-0.87517	1.83577	23.8402	1.04671e-06	1.81551e-05
hsa-mir-28	hsa-miR-28-3p	-0.88647	5.97611	23.6721	1.14225e-06	1.86517e-05
hsa-let-7a-3	hsa-let-7a-5p	0.70207	9.66339	23.5961	1.18827e-06	1.86517e-05
hsa-let-7a-1	hsa-let-7a-5p	0.701943	9.66361	23.586	1.19451e-06	1.86517e-05
hsa-let-7a-2	hsa-let-7a-5p	0.701395	9.66449	23.5396	1.22367e-06	1.86517e-05
hsa-mir-3157	hsa-miR-3157-3p	-1.05787	-0.835566	23.2894	1.39367e-06	2.0618e-05
hsa-mir-550a-1	hsa-miR-550a-5p	-0.752414	2.00672	22.6426	1.95106e-06	2.63795e-05
hsa-mir-550a-2	hsa-miR-550a-5p	-0.752414	2.00672	22.6426	1.95106e-06	2.63795e-05
hsa-mir-550a-1	hsa-miR-550a-3-5p	-0.751209	2.0058	22.6019	1.99288e-06	2.63795e-05
hsa-mir-550a-2	hsa-miR-550a-3-5p	-0.751209	2.0058	22.6019	1.99288e-06	2.63795e-05
hsa-mir-5010	hsa-miR-5010-3p	-0.917379	3.28728	21.2437	4.04438e-06	5.21621e-05
hsa-mir-1294	hsa-miR-1294	1.05747	0.330808	21.0509	4.47237e-06	5.52514e-05
hsa-mir-550a-3	hsa-miR-550a-3-5p	-0.703312	1.77189	21.0376	4.5036e-06	5.52514e-05
hsa-mir-3127	hsa-miR-3127-3p	-1.37797	-1.02049	19.8446	8.39993e-06	0.000100599
hsa-mir-589	hsa-miR-589-5p	-0.540603	4.37763	19.0435	1.27772e-05	0.000149463
hsa-mir-101-2	hsa-miR-101-3p	1.52253	4.26026	18.7908	1.4587e-05	0.000166756
hsa-mir-101-1	hsa-miR-101-3p	1.52361	4.2568	18.6921	1.53621e-05	0.000171715
hsa-mir-330	hsa-miR-330-5p	-0.843709	-0.245877	18.6431	1.57618e-05	0.000172352
hsa-mir-29c	hsa-miR-29c-3p	0.692913	2.01807	18.3035	1.88361e-05	0.000200042
brain-mir-219	brain-mir-219	-0.796413	0.918201	18.278	1.90895e-05	0.000200042
hsa-mir-548h-5	hsa-miR-548h-5p	1.05519	-0.733754	18.0042	2.20416e-05	0.000226264
brain-mir-161	brain-mir-161	-0.746838	0.367039	17.6778	2.61663e-05	0.000263233
hsa-mir-548h-1	hsa-miR-548h-5p	1.05525	-0.754818	17.4555	2.94114e-05	0.000273962
hsa-mir-548h-2	hsa-miR-548h-5p	1.05525	-0.754818	17.4555	2.94114e-05	0.000273962
hsa-mir-548h-4	hsa-miR-548h-5p	1.05525	-0.754818	17.4555	2.94114e-05	0.000273962
hsa-mir-548h-3	hsa-miR-548h-5p	1.05525	-0.754818	17.4555	2.94114e-05	0.000273962
hsa-mir-1285-1	hsa-miR-1285-5p	-1.05252	-0.854453	17.3998	3.02863e-05	0.000276982
brain-mir-431	brain-mir-431	-1.01915	-1.06098	16.8582	4.02779e-05	0.000339454
hsa-mir-126	hsa-miR-126-3p	1.063	2.63861	16.6467	4.50292e-05	0.000339454
hsa-let-7d	hsa-let-7d-3p	-1.14106	4.90762	16.6253	4.55398e-05	0.000339454
hsa-mir-548aj-2	hsa-miR-548g-5p	1.09172	-0.86336	16.5558	4.72402e-05	0.000339454
hsa-mir-548x	hsa-miR-548ar-5p	1.09172	-0.86336	16.5558	4.72402e-05	0.000339454
hsa-mir-548aj-2	hsa-miR-548x-5p	1.09172	-0.86336	16.5558	4.72402e-05	0.000339454
hsa-mir-548x	hsa-miR-548x-5p	1.09172	-0.86336	16.5558	4.72402e-05	0.000339454
hsa-mir-548g	hsa-miR-548x-5p	1.09172	-0.86336	16.5558	4.72402e-05	0.000339454
hsa-mir-548g	hsa-miR-548g-5p	1.09172	-0.86336	16.5558	4.72402e-05	0.000339454
hsa-mir-548x	hsa-miR-548aj-5p	1.09172	-0.86336	16.5558	4.72402e-05	0.000339454
hsa-mir-548aj-2	hsa-miR-548ar-5p	1.09172	-0.86336	16.5558	4.72402e-05	0.000339454
hsa-mir-548x	hsa-miR-548g-5p	1.09172	-0.86336	16.5558	4.72402e-05	0.000339454
hsa-mir-548aj-2	hsa-miR-548aj-5p	1.09172	-0.86336	16.5558	4.72402e-05	0.000339454
hsa-mir-548g	hsa-miR-548aj-5p	1.09172	-0.86336	16.5558	4.72402e-05	0.000339454
hsa-mir-548g	hsa-miR-548ar-5p	1.09172	-0.86336	16.5558	4.72402e-05	0.000339454
hsa-mir-152	hsa-miR-152	1.02294	0.620061	16.4229	5.06695e-05	0.000358968
hsa-mir-548ar	hsa-miR-548ar-5p	1.09598	-0.911734	16.3315	5.31733e-05	0.000369385
hsa-mir-29b-2	hsa-miR-29b-3p	0.80452	0.355788	16.2902	5.43429e-05	0.000369385
hsa-mir-29b-1	hsa-miR-29b-3p	0.80452	0.355788	16.2902	5.43429e-05	0.000369385
hsa-mir-191	hsa-miR-191-5p	-0.680072	12.7354	15.9193	6.61008e-05	0.000443316
hsa-mir-548k	hsa-miR-548av-5p	1.03821	-0.769732	15.5656	7.96895e-05	0.000520569
hsa-mir-548k	hsa-miR-548k	1.03821	-0.769732	15.5656	7.96895e-05	0.000520569
hsa-mir-128-2	hsa-miR-128	-0.590111	6.26506	15.239	9.47286e-05	0.000608911
hsa-mir-128-1	hsa-miR-128	-0.58937	6.27016	15.221	9.56341e-05	0.000608911
hsa-let-7e	hsa-let-7e-5p	0.584083	8.92779	15.1177	0.000101011	0.000635105
hsa-mir-190a	hsa-miR-190a	1.25505	-1.44834	15.0198	0.000106391	0.000660678
hsa-mir-484	hsa-miR-484	-0.628061	10.5553	14.9297	0.00011159	0.000684507
hsa-mir-363	hsa-miR-363-3p	-0.543479	8.85785	14.6686	0.000128164	0.000776706
hsa-mir-328	hsa-miR-328	-0.835355	4.74952	13.538	0.00023378	0.00139771
hsa-mir-30a	hsa-miR-30a-5p	-0.544957	9.45659	13.5187	0.000236193	0.00139771
hsa-mir-4742	hsa-miR-4742-3p	-0.80315	1.49789	13.4186	0.000249148	0.00145722
hsa-mir-5690	hsa-miR-5690	-0.886513	-0.0964332	12.8791	0.00033227	0.00192106
hsa-mir-26b	hsa-miR-26b-5p	0.692599	5.23037	12.7164	0.000362458	0.00207178
hsa-mir-4746	hsa-miR-4746-5p	-0.664089	0.309507	12.5669	0.000392643	0.00221909
brain-mir-53	brain-mir-53	-0.801406	-0.854408	12.4717	0.000413169	0.00230472
hsa-mir-339	hsa-miR-339-3p	-0.549278	3.17609	12.4546	0.000416958	0.00230472
hsa-mir-374a	hsa-miR-374a-5p	1.20038	-1.27039	12.2339	0.000469302	0.00256586
hsa-mir-3074	hsa-miR-3074-5p	-0.564685	0.804481	12.2077	0.00047593	0.00257412
hsa-mir-32	hsa-miR-32-5p	1.64441	-1.62574	12.0657	0.000513576	0.00274818
hsa-mir-340	hsa-miR-340-3p	-0.872768	0.665314	12.0387	0.000521066	0.00275891
hsa-mir-4435-1	hsa-miR-4435	-0.717982	1.72801	11.9186	0.000555749	0.00288188
hsa-mir-4435-2	hsa-miR-4435	-0.717982	1.72801	11.9186	0.000555749	0.00288188
hsa-mir-345	hsa-miR-345-5p	-0.447572	4.84772	11.7299	0.000615032	0.00315674
hsa-mir-30a	hsa-miR-30a-3p	-0.715702	2.99928	11.4983	0.000696613	0.00353936
hsa-mir-625	hsa-miR-625-5p	-0.81005	-0.645851	11.3212	0.000766276	0.00385437
hsa-mir-3909	hsa-miR-3909	-0.76368	-0.657751	11.1512	0.000839781	0.00418227
hsa-mir-371b	hsa-miR-371b-5p	-0.827654	-1.22464	11.027	0.000897935	0.00442805
hsa-mir-548e	hsa-miR-548e	1.09505	-1.56228	10.8786	0.000972807	0.0047507
hsa-mir-126	hsa-miR-126-5p	1.08825	4.70768	10.8456	0.000990326	0.00478975
hsa-let-7b	hsa-let-7b-3p	-0.667361	1.64073	10.7674	0.00103303	0.00494868
hsa-mir-378a	hsa-miR-378a-5p	-0.65658	-0.323929	10.5649	0.00115257	0.00546928
hsa-mir-1301	hsa-miR-1301	0.612602	-0.477505	10.5332	0.00117247	0.00551173
hsa-mir-29a	hsa-miR-29a-3p	0.536453	2.07859	10.4357	0.00123603	0.00571282
hsa-mir-942	hsa-miR-942	-0.703021	5.10437	10.4279	0.00124128	0.00571282
hsa-mir-4659a	hsa-miR-4659a-3p	-0.77972	-0.73132	10.4159	0.00124932	0.00571282
hsa-mir-10a	hsa-miR-10a-5p	-0.69938	5.55883	10.3729	0.00127875	0.0057947
brain-mir-23	brain-mir-23	-0.626519	0.216833	10.3519	0.00129344	0.00580892
hsa-mir-30e	hsa-miR-30e-3p	-0.579221	3.58666	10.2719	0.00135073	0.00601252
hsa-let-7c	hsa-let-7c	0.553666	9.2669	10.2056	0.00140014	0.00615544
brain-mir-2	brain-mir-2	-1.22943	1.08583	10.1962	0.00140731	0.00615544
hsa-mir-3615	hsa-miR-3615	-0.696231	7.87358	9.86315	0.00168622	0.00725522
brain-mir-392	brain-mir-392	-1.39739	-0.745845	9.86165	0.0016876	0.00725522
hsa-mir-3605	hsa-miR-3605-3p	-0.857062	4.39091	9.59423	0.00195189	0.00832036
hsa-mir-2110	hsa-miR-2110	-0.634069	1.39151	9.49082	0.00206503	0.00872865
hsa-mir-16-2	hsa-miR-16-2-3p	0.735434	5.35518	9.16889	0.00246163	0.0103184
hsa-mir-532	hsa-miR-532-5p	0.561127	4.97343	9.14277	0.00249703	0.0103323
hsa-mir-106b	hsa-miR-106b-3p	0.399499	7.21991	9.13617	0.00250605	0.0103323
hsa-mir-421	hsa-miR-421	-0.474476	2.38133	8.82147	0.00297706	0.0121063
hsa-mir-423	hsa-miR-423-3p	-0.586192	8.95844	8.81694	0.00298447	0.0121063
hsa-mir-10b	hsa-miR-10b-5p	-0.654485	5.39145	8.79982	0.00301261	0.0121227
hsa-mir-628	hsa-miR-628-3p	0.777778	-1.0463	8.75777	0.00308286	0.012307
hsa-mir-215	hsa-miR-215	0.571369	7.61717	8.71068	0.00316351	0.0124406
hsa-mir-223	hsa-miR-223-3p	0.602369	5.03309	8.70937	0.00316579	0.0124406
brain-mir-293	brain-mir-293	-0.786143	-1.53473	8.62248	0.00332039	0.0128894
hsa-mir-1260b	hsa-miR-1260b	-0.861596	5.74043	8.61653	0.00333126	0.0128894
hsa-mir-143	hsa-miR-143-3p	0.74918	3.33072	8.27342	0.00402296	0.0154469
hsa-mir-25	hsa-miR-25-3p	-0.389772	11.2671	8.24218	0.00409279	0.015596
hsa-mir-338	hsa-miR-338-3p	0.822879	-1.93149	8.1321	0.00434884	0.0164471
hsa-mir-148a	hsa-miR-148a-5p	-0.419066	1.56365	7.98224	0.00472385	0.0177321
hsa-mir-5701-1	hsa-miR-5701	-1.23785	-1.28125	7.90093	0.00494094	0.0182742
hsa-mir-5701-2	hsa-miR-5701	-1.23785	-1.28125	7.90093	0.00494094	0.0182742
hsa-mir-1260a	hsa-miR-1260a	-0.820855	5.73962	7.82651	0.00514854	0.018903
hsa-mir-641	hsa-miR-641	-0.619385	-0.241303	7.7757	0.00529536	0.0193012
hsa-mir-576	hsa-miR-576-5p	-0.424611	4.26738	7.61889	0.005776	0.0207572
hsa-mir-92b	hsa-miR-92b-3p	-0.613443	11.4414	7.61847	0.00577736	0.0207572
hsa-mir-374a	hsa-miR-374a-3p	1.12625	-2.14545	7.39713	0.00653281	0.023305
hsa-mir-937	hsa-miR-937	-1.00846	0.431533	7.21037	0.00724836	0.0256755
hsa-let-7i	hsa-let-7i-5p	0.64263	8.57502	7.17952	0.00737405	0.0259381
hsa-mir-33b	hsa-miR-33b-5p	1.24674	-2.24713	7.08174	0.00778732	0.0266039
brain-mir-190	brain-mir-190	-0.824822	-1.32486	7.06115	0.00787734	0.0266039
brain-mir-188	brain-mir-188	-0.824822	-1.32486	7.06115	0.00787734	0.0266039
brain-mir-189	brain-mir-189	-0.824822	-1.32486	7.06115	0.00787734	0.0266039
brain-mir-192	brain-mir-192	-0.824822	-1.32486	7.06115	0.00787734	0.0266039
hsa-mir-5695	hsa-miR-5695	0.603273	-0.976444	7.06039	0.00788067	0.0266039
hsa-mir-21	hsa-miR-21-5p	0.756093	4.19329	6.98458	0.0082215	0.0275694
hsa-mir-30b	hsa-miR-30b-5p	-0.466583	4.93288	6.90854	0.00857849	0.028576
hsa-mir-148b	hsa-miR-148b-3p	0.660283	4.27228	6.83775	0.00892511	0.0290397
hsa-mir-548am	hsa-miR-548au-5p	0.98205	-2.25637	6.82157	0.00900636	0.0290397
hsa-mir-548am	hsa-miR-548am-5p	0.98205	-2.25637	6.82157	0.00900636	0.0290397
hsa-mir-548am	hsa-miR-548o-5p	0.98205	-2.25637	6.82157	0.00900636	0.0290397
hsa-mir-548am	hsa-miR-548c-5p	0.98205	-2.25637	6.82157	0.00900636	0.0290397
hsa-mir-144	hsa-miR-144-3p	1.23138	2.71377	6.7932	0.00915055	0.0293167
hsa-mir-652	hsa-miR-652-3p	0.346378	6.5109	6.63851	0.00997976	0.0305119
hsa-mir-548o-2	hsa-miR-548am-5p	0.954653	-2.24903	6.62255	0.0100695	0.0305119
hsa-mir-548o-2	hsa-miR-548au-5p	0.954653	-2.24903	6.62255	0.0100695	0.0305119
hsa-mir-548o-2	hsa-miR-548c-5p	0.954653	-2.24903	6.62255	0.0100695	0.0305119
hsa-mir-548c	hsa-miR-548c-5p	0.954653	-2.24903	6.62255	0.0100695	0.0305119
hsa-mir-548o-2	hsa-miR-548o-5p	0.954653	-2.24903	6.62255	0.0100695	0.0305119
hsa-mir-548c	hsa-miR-548am-5p	0.954653	-2.24903	6.62255	0.0100695	0.0305119
hsa-mir-548c	hsa-miR-548au-5p	0.954653	-2.24903	6.62255	0.0100695	0.0305119
hsa-mir-548c	hsa-miR-548o-5p	0.954653	-2.24903	6.62255	0.0100695	0.0305119
hsa-mir-301a	hsa-miR-301a-3p	0.888324	-1.19315	6.60186	0.0101872	0.0306836
hsa-mir-3158-2	hsa-miR-3158-3p	-0.40221	4.76119	6.44877	0.0111029	0.033046
hsa-mir-3158-1	hsa-miR-3158-3p	-0.40221	4.76119	6.44877	0.0111029	0.033046
hsa-mir-151a	hsa-miR-151a-5p	-0.345619	8.1369	6.35181	0.0117262	0.0344984
hsa-mir-151a	hsa-miR-151b	-0.345584	8.13668	6.35152	0.0117281	0.0344984
hsa-mir-644b	hsa-miR-644b-3p	-0.470763	-0.423405	6.26925	0.0122851	0.0359268
hsa-mir-1234	hsa-miR-1234	0.751474	-1.25529	6.11556	0.0133997	0.0389598
hsa-mir-22	hsa-miR-22-3p	-0.391646	11.1108	5.95983	0.0146355	0.0423083
brain-mir-403	brain-mir-403	-0.693026	-1.37381	5.85861	0.015501	0.0445543
hsa-mir-107	hsa-miR-107	0.474095	8.09157	5.72284	0.0167456	0.0478582
hsa-mir-197	hsa-miR-197-3p	0.433435	5.42881	5.69109	0.0170512	0.0484564

## Sheet: Supplementary Table 2
DE miRNA	Gene
hsa-miR-148a-5p,hsa-miR-26b-5p,hsa-miR-33b-5p	ABCA1
hsa-miR-186-5p,hsa-miR-21-5p,hsa-miR-223-3p	ABCB1
hsa-miR-345-5p	ABCC1
hsa-miR-29a-3p,hsa-miR-30a-5p	ABL1
hsa-miR-22-3p	ACLY
hsa-miR-10a-5p	ACTG1
hsa-miR-148a-3p,hsa-miR-148b-3p	ACVR1
hsa-miR-29a-3p,hsa-miR-29c-3p,hsa-miR-29b-3p	ADAM12
hsa-miR-338-3p	ADAM17
hsa-miR-126-3p,hsa-miR-126-5p	ADAM9
hsa-miR-144-3p	Adamts1
hsa-miR-29a-3p	ADAMTS9
hsa-miR-126-3p	ADGRE5
hsa-miR-126-3p	ADM
hsa-let-7a-5p,hsa-miR-107,hsa-let-7g-5p,hsa-let-7e-5p,hsa-let-7i-5p,hsa-let-7f-5p	2020-08-01
hsa-let-7a-5p	2020-08-04
hsa-miR-29a-3p	AHR
hsa-miR-186-5p	AKAP12
hsa-miR-126-3p,hsa-miR-10b-5p,hsa-miR-143-3p,hsa-miR-22-3p	AKT1
hsa-miR-148a-5p,hsa-miR-29a-3p,hsa-miR-21-5p,hsa-miR-29c-3p,hsa-let-7g-5p,hsa-miR-29b-3p,hsa-miR-143-3p	AKT2
hsa-miR-29a-3p,hsa-miR-29c-3p,hsa-miR-15a-5p,hsa-miR-29b-3p	AKT3
hsa-miR-148a-3p,hsa-miR-148b-3p	ALCAM
hsa-miR-29a-3p	ALDH5A1
hsa-miR-29b-3p	ANGPTL4
hsa-miR-21-5p	ANKRD46
hsa-miR-21-5p	ANP32A
hsa-miR-21-5p	APAF1
hsa-miR-199a-3p	APOE
hsa-miR-101-3p,hsa-miR-144-3p	APP
hsa-miR-29b-3p	AQP4
hsa-let-7a-5p	ARG2
hsa-miR-151a-5p	ARHGDIA
hsa-let-7e-5p	ARID3A
hsa-miR-26b-5p	ARL4C
hsa-miR-107	ARNT
hsa-miR-22-3p	ARPC5
hsa-miR-223-3p	ARTN
hsa-let-7i-5p	ASCL1
hsa-miR-30a-5p	ATF1
hsa-miR-30d-5p,hsa-miR-30b-5p	ATG12
hsa-miR-30d-5p	ATG2B
hsa-miR-101-3p	ATG4D
hsa-miR-30d-5p	ATG5
hsa-miR-29a-3p	ATG9A
hsa-miR-421,hsa-miR-374a-5p,hsa-miR-101-3p,hsa-miR-223-3p	ATM
hsa-miR-25-3p	ATP2A2
hsa-miR-101-3p	ATP5B
hsa-miR-101-3p	ATXN1
hsa-miR-32-5p	AURKA
hsa-let-7a-5p,hsa-let-7e-5p,hsa-let-7i-5p	AURKB
hsa-miR-30a-5p	AVEN
hsa-miR-374a-3p,hsa-miR-107	AXIN2
hsa-miR-29a-3p,hsa-miR-29c-3p,hsa-miR-107,hsa-miR-29b-3p	BACE1
hsa-miR-143-3p	BAG3
hsa-miR-191-5p,hsa-miR-21-5p	BASP1
hsa-miR-148a-3p	BAX
hsa-miR-21-5p	BCL10
hsa-miR-30a-5p	BCL11A
hsa-miR-148a-3p,hsa-miR-29a-3p,hsa-miR-21-5p,hsa-miR-29c-3p,hsa-miR-15a-5p,hsa-miR-30b-5p,hsa-miR-33b-5p,hsa-miR-126-3p,hsa-miR-29b-3p,hsa-miR-143-3p	BCL2
hsa-let-7g-5p	BCL2L1
hsa-miR-10a-5p,hsa-miR-148a-3p,hsa-miR-363-3p,hsa-miR-32-5p,hsa-miR-423-3p,hsa-miR-301a-3p,hsa-miR-25-3p,hsa-miR-10b-5p	BCL2L11
hsa-miR-10a-5p,hsa-miR-21-5p,hsa-miR-30b-5p	BCL6
hsa-miR-30c-5p,hsa-miR-30a-5p,hsa-miR-30d-5p,hsa-miR-30b-5p	BCL9
hsa-miR-10a-5p,hsa-miR-30a-5p,hsa-miR-15a-5p,hsa-miR-22-3p	BDNF
hsa-miR-30a-3p,hsa-miR-30c-5p,hsa-miR-30a-5p,hsa-miR-30d-5p,hsa-miR-30b-5p	BECN1
hsa-miR-197-3p	BMF
hsa-miR-21-5p,hsa-miR-15a-5p,hsa-let-7g-5p	BMI1
hsa-miR-29b-3p	BMP1
hsa-miR-106b-3p	BMP2
hsa-let-7i-5p	BMP4
hsa-miR-22-3p	BMP6
hsa-miR-22-3p	BMP7
hsa-miR-22-3p	BMPR1B
hsa-miR-21-5p	BMPR2
hsa-miR-30d-5p	BNIP3L
hsa-miR-143-3p	BRAF
hsa-miR-15a-5p	BRCA1
hsa-miR-22-3p	BSG
hsa-miR-22-3p	BTG1
hsa-miR-32-5p,hsa-miR-21-5p	BTG2
hsa-miR-425-5p	BTK
hsa-miR-10a-5p	BTRC
hsa-miR-29a-3p	CACNA1C
hsa-miR-21-5p,hsa-miR-15a-5p,hsa-miR-126-3p	CADM1
hsa-miR-29a-3p	CALCR
hsa-miR-30c-5p	CAMK2D
hsa-miR-223-3p	CAPRIN1
hsa-miR-15a-5p,hsa-miR-223-3p	CARM1
hsa-miR-21-5p	CASC2
hsa-miR-30c-5p,hsa-miR-363-3p,hsa-miR-421,hsa-let-7a-5p,hsa-let-7g-5p,hsa-miR-30d-5p,hsa-let-7b-3p	CASP3
hsa-miR-21-5p	CASP8
hsa-miR-151a-5p	CASZ1
hsa-miR-30b-5p	CAT
hsa-miR-107	CAV1
hsa-miR-199a-3p	CAV2
hsa-miR-30a-5p	CBX3
hsa-miR-21-5p	CBX4
hsa-miR-421	CBX7
hsa-miR-148a-3p,hsa-miR-148b-3p	CCKBR
hsa-miR-21-5p	CCL20
hsa-miR-25-3p	CCL26
hsa-miR-223-3p	CCL3
hsa-let-7f-5p	CCL7
hsa-miR-22-3p	CCNA2
hsa-miR-425-5p,hsa-miR-29a-3p,hsa-miR-374a-5p,hsa-miR-101-3p,hsa-miR-338-3p,hsa-miR-15a-5p,hsa-let-7e-5p,hsa-let-7f-5p	CCND1
hsa-miR-30c-5p,hsa-let-7a-5p,hsa-miR-29a-3p,hsa-miR-191-5p,hsa-miR-29c-3p,hsa-miR-15a-5p,hsa-miR-29b-3p	CCND2
hsa-miR-151a-3p,hsa-miR-15a-5p,hsa-miR-144-5p,hsa-miR-26b-5p	CCNE1
hsa-miR-30a-5p,hsa-miR-144-5p,hsa-miR-30b-5p	CCNE2
hsa-miR-29a-3p	CCNT2
hsa-let-7a-5p	CCR7
hsa-miR-22-3p	CD151
hsa-miR-29c-3p	CD274
hsa-miR-29a-3p	CD276
hsa-miR-199a-3p,hsa-miR-143-3p	CD44
hsa-miR-197-3p	CD82
hsa-miR-29a-3p	CD93
hsa-miR-30a-5p	CD99
hsa-miR-301a-3p	CDC14A
hsa-miR-21-5p,hsa-miR-15a-5p	CDC25A
hsa-miR-148a-3p	CDC25B
hsa-miR-223-3p	CDC27
hsa-let-7a-5p	CDC34
hsa-miR-30c-5p,hsa-miR-29a-3p,hsa-miR-29c-3p,hsa-miR-107,hsa-miR-29b-3p	CDC42
hsa-miR-29a-3p	CDC7
hsa-miR-421,hsa-miR-30a-5p,hsa-miR-25-3p	CDH1
hsa-miR-338-3p	CDH2
hsa-miR-101-3p	CDH5
hsa-miR-29a-3p,hsa-miR-223-3p	CDK2
hsa-miR-21-5p	CDK2AP1
hsa-miR-29a-3p	CDK4
hsa-miR-30a-3p,hsa-let-7a-5p,hsa-miR-29a-3p,hsa-miR-191-5p,hsa-miR-29c-3p,hsa-miR-107,hsa-miR-26b-5p,hsa-miR-29b-3p	CDK6
hsa-miR-199a-3p	CDK7
hsa-miR-101-3p,hsa-miR-107	CDK8
hsa-miR-191-5p	CDK9
hsa-miR-363-3p,hsa-miR-423-3p,hsa-let-7a-5p,hsa-miR-10b-5p,hsa-miR-345-5p,hsa-miR-22-3p	CDKN1A
hsa-miR-148a-5p,hsa-miR-148a-3p	CDKN1B
hsa-miR-25-3p,hsa-miR-92b-3p	CDKN1C
hsa-let-7g-5p,hsa-miR-10b-5p	CDKN2A
hsa-miR-15a-5p	CDKN2B
hsa-miR-29a-3p	CEACAM6
hsa-miR-374a-5p,hsa-miR-191-5p,hsa-miR-21-5p	CEBPB
hsa-miR-148a-5p	CENPF
hsa-miR-101-3p,hsa-miR-223-3p,hsa-miR-144-3p	CFTR
hsa-miR-15a-5p	CHEK1
hsa-miR-107	CHGA
hsa-miR-10a-5p	CHL1
hsa-miR-26b-5p	CHORDC1
hsa-miR-107	CHRM1
hsa-miR-15a-5p,hsa-miR-223-3p	CHUK
hsa-miR-15a-5p	CLCN3
hsa-miR-29a-3p	CLDN1
hsa-miR-107	CLOCK
hsa-miR-21-5p	CLU
hsa-miR-29c-3p	CNOT6
hsa-miR-29a-3p,hsa-miR-29c-3p,hsa-miR-29b-3p	COL10A1
hsa-miR-29c-3p	COL15A1
hsa-miR-29c-3p,hsa-miR-29b-3p	COL1A1
hsa-miR-29a-3p,hsa-miR-29c-3p,hsa-let-7g-5p,hsa-miR-26b-5p	COL1A2
hsa-miR-29c-3p	COL21A1
hsa-miR-29a-3p,hsa-miR-29c-3p,hsa-miR-29b-3p,hsa-miR-143-3p	COL3A1
hsa-miR-29a-3p,hsa-miR-21-5p,hsa-miR-29c-3p,hsa-miR-29b-3p	COL4A1
hsa-miR-29a-3p,hsa-miR-29c-3p,hsa-miR-29b-3p	COL4A2
hsa-miR-29a-3p,hsa-miR-29c-3p,hsa-miR-29b-3p	COL5A2
hsa-miR-29b-3p	COL5A3
hsa-miR-29c-3p	COL7A1
hsa-let-7i-5p,hsa-let-7f-5p	COPS6
hsa-let-7i-5p,hsa-let-7f-5p	COPS8
hsa-miR-26b-3p,hsa-miR-101-3p,hsa-miR-21-5p,hsa-miR-26b-5p	COX2
hsa-miR-101-3p,hsa-miR-107,hsa-miR-25-3p	CPEB1
hsa-miR-29a-3p	CPEB3
hsa-miR-29a-3p,hsa-miR-550a-5p	CPEB4
hsa-miR-363-3p,hsa-miR-33b-5p,hsa-miR-10b-5p	CREB1
hsa-miR-29c-3p	CREB5
hsa-miR-126-3p,hsa-miR-126-5p	CRK
hsa-miR-15a-5p,hsa-miR-126-3p	CRKL
hsa-miR-148b-3p	CSF1
hsa-miR-22-3p	CSF1R
hsa-miR-10b-5p	CSMD1
hsa-miR-186-5p	CSNK2A1
hsa-miR-191-5p	CTDSP2
hsa-miR-30c-5p,hsa-miR-26b-5p,hsa-miR-143-3p	CTGF
hsa-miR-30b-5p	CTHRC1
hsa-miR-101-3p	CTNNB1
hsa-miR-29b-3p	CTNNBIP1
hsa-miR-29c-3p	CTNND1
hsa-miR-15a-5p	CXCL10
hsa-miR-126-3p,hsa-miR-126-5p	CXCL12
hsa-miR-223-3p,hsa-miR-532-5p	CXCL2
hsa-miR-22-3p	CXCR2
hsa-miR-126-3p	CXCR4
hsa-miR-361-5p	CXCR6
hsa-miR-223-3p	CYB5A
hsa-miR-148b-3p	CYBB
hsa-miR-126-5p	CYLD
hsa-let-7f-5p	CYP19A1
hsa-miR-25-3p	CYP2B6
hsa-miR-29a-3p	CYP2C19
hsa-miR-107	CYP2C8
hsa-miR-143-3p	CYP2C9
hsa-miR-30a-3p,hsa-miR-22-3p	CYR61
hsa-miR-151a-5p	CYTB
hsa-miR-338-3p,hsa-miR-92b-3p	DAB2IP
hsa-miR-107	DAPK1
hsa-miR-21-5p	DAXX
hsa-miR-21-5p	DDAH1
hsa-miR-30c-5p	DDIT4
hsa-miR-10b-5p	DDX58
hsa-miR-143-3p	DDX6
hsa-miR-21-5p	DERL1
hsa-miR-25-3p	DHFR
hsa-let-7a-5p,hsa-miR-29a-3p,hsa-miR-374a-5p,hsa-miR-107	DICER1
hsa-miR-29a-3p	DKK1
hsa-miR-1260b	DKK2
hsa-miR-92b-3p	DKK3
hsa-miR-30c-5p,hsa-miR-30b-5p	DLL4
hsa-miR-15a-5p	DMTF1
hsa-miR-199a-3p	DNAJA4
hsa-miR-29b-3p	DNAJB11
hsa-miR-21-5p	DNM1L
hsa-miR-30c-5p,hsa-miR-148a-3p,hsa-miR-29a-3p,hsa-miR-30a-5p,hsa-miR-30b-5p,hsa-miR-126-3p,hsa-miR-29b-3p	DNMT1
hsa-miR-29a-3p,hsa-miR-101-3p,hsa-miR-29c-3p,hsa-miR-29b-3p,hsa-miR-143-3p	DNMT3A
hsa-miR-148a-3p,hsa-miR-29a-3p,hsa-miR-29c-3p,hsa-miR-29b-3p	DNMT3B
hsa-miR-21-5p	DOCK4
hsa-miR-21-5p	DOCK5
hsa-miR-21-5p	DOCK7
hsa-miR-25-3p	DSC2
hsa-miR-30a-5p	DTL
hsa-miR-143-3p	DTNB
hsa-miR-101-3p	DUSP1
hsa-miR-21-5p	DUSP10
hsa-miR-29b-3p	DUSP2
hsa-let-7f-5p	DYRK2
hsa-miR-21-5p,hsa-miR-223-3p	E2F1
hsa-let-7a-5p	E2F2
hsa-miR-151a-5p	E2F6
hsa-miR-223-3p	ECT2
hsa-miR-101-3p	EED
hsa-miR-126-3p	EGFL7
hsa-let-7a-5p,hsa-miR-21-5p	EGFR
hsa-miR-21-5p	EGLN1
hsa-miR-191-5p	EGR1
hsa-miR-30c-5p,hsa-miR-30b-5p	EIF2S1
hsa-miR-21-5p	EIF4A2
hsa-miR-30b-5p	EIF5A2
hsa-miR-29b-3p	ELAVL1
hsa-let-7f-5p	ELF4
hsa-miR-29a-3p	ELN
hsa-miR-223-3p	EPB41L3
hsa-miR-26b-5p	EPHA2
hsa-miR-10a-5p	EPHA4
hsa-miR-21-5p,hsa-miR-25-3p,hsa-miR-22-3p	ERBB2
hsa-miR-22-3p	ERBB3
hsa-miR-30a-5p,hsa-miR-30b-5p	ERG
hsa-miR-148a-3p	ERRFI1
hsa-miR-26b-3p,hsa-miR-29b-3p,hsa-miR-22-3p	ESR1
hsa-miR-30a-5p	ESR2
hsa-miR-144-3p	ETS1
hsa-let-7a-5p	EWSR1
hsa-miR-101-3p	EYA1
hsa-miR-30a-5p	EYA2
hsa-let-7a-5p,hsa-miR-101-3p,hsa-miR-30d-5p,hsa-miR-25-3p,hsa-let-7e-5p,hsa-miR-26b-5p,hsa-miR-126-3p,hsa-miR-144-3p,hsa-miR-340-3p	EZH2
hsa-miR-143-3p	FAM83F
hsa-miR-21-5p,hsa-let-7e-5p	FASLG
hsa-miR-30c-5p,hsa-miR-532-5p	FASN
hsa-miR-29a-3p,hsa-miR-29c-3p,hsa-miR-29b-3p	FBN1
hsa-miR-21-5p	FBXO11
hsa-miR-363-3p,hsa-miR-32-5p,hsa-miR-107,hsa-miR-25-3p,hsa-miR-223-3p	FBXW7
hsa-miR-29a-3p,hsa-miR-29c-3p,hsa-miR-29b-3p	FGA
hsa-miR-29a-3p,hsa-miR-29c-3p,hsa-miR-29b-3p	FGB
hsa-miR-186-5p	FGF2
hsa-miR-15a-5p	FGF7
hsa-miR-425-5p	FGFR3
hsa-miR-29a-3p,hsa-miR-29b-3p,hsa-miR-144-3p	FGG
hsa-miR-26b-5p	FH
hsa-miR-625-5p,hsa-miR-143-3p	FHIT
hsa-miR-484	FIS1
hsa-miR-199a-3p	FLT1
hsa-miR-21-5p	FMOD
hsa-miR-101-3p	FMR1
hsa-let-7g-5p	FN1
hsa-miR-143-3p	FNDC3B
hsa-miR-101-3p,hsa-miR-29b-3p	FOS
hsa-miR-199a-3p	FOXA2
hsa-miR-30a-5p	FOXD1
hsa-miR-197-3p	FOXJ2
hsa-miR-30a-5p	FOXL2
hsa-miR-186-5p,hsa-miR-339-3p,hsa-miR-21-5p,hsa-miR-15a-5p,hsa-miR-107,hsa-miR-223-3p	FOXO1
hsa-miR-30c-5p,hsa-miR-29a-3p,hsa-miR-223-3p,hsa-miR-197-3p,hsa-miR-126-3p	FOXO3
hsa-miR-421	FOXO4
hsa-miR-29c-3p	FRAT2
hsa-miR-143-3p	FSCN1
hsa-miR-29a-3p	FSTL1
hsa-miR-199a-3p	FUT4
hsa-miR-589-5p	FXN
hsa-miR-29c-3p	FZD4
hsa-miR-29c-3p	FZD5
hsa-miR-21-5p	FZD6
hsa-miR-33b-5p	G6PC
hsa-let-7g-5p	GAB2
hsa-miR-143-3p	GABARAPL1
hsa-miR-374a-5p	GADD45A
hsa-miR-17-3p	GALNT7
hsa-miR-363-3p	GAP43
hsa-miR-148a-5p	GAS1
hsa-miR-21-5p	GAS5
hsa-miR-29b-3p	GATA3
hsa-miR-26b-5p	GATA4
hsa-miR-21-5p	GDF5
hsa-miR-186-5p	GJA1
hsa-miR-29a-3p	GLUL
hsa-miR-30d-5p	GNAI2
hsa-miR-10a-5p,hsa-miR-10b-5p	GP1BA
hsa-miR-30d-5p	GPR78
hsa-miR-29a-3p	GPR85
hsa-let-7i-5p,hsa-let-7f-5p	GPS1
hsa-miR-17-3p	GPX2
hsa-miR-107,hsa-miR-29b-3p	GRN
hsa-miR-101-3p	GRSF1
hsa-miR-29a-3p,hsa-miR-29b-3p	GSK3B
hsa-miR-25-3p	HAND2
hsa-let-7a-5p,hsa-miR-26b-5p	HAS2
hsa-miR-223-3p	HAX1
hsa-miR-29a-3p	HBP1
hsa-miR-30a-5p	HCC
hsa-miR-30c-5p,hsa-miR-29b-3p,hsa-miR-22-3p	HDAC4
hsa-miR-22-3p	HDAC6
hsa-miR-199a-3p,hsa-miR-26b-5p	HGF
hsa-miR-186-5p,hsa-miR-338-3p,hsa-miR-107,hsa-miR-22-3p	HIF1A
hsa-miR-363-3p	HIVEP1
hsa-miR-143-3p	HK2
hsa-miR-148a-3p,hsa-miR-148b-3p	HLA-G
hsa-miR-625-5p,hsa-let-7a-5p,hsa-miR-15a-5p	HMGA1
hsa-let-7a-5p,hsa-miR-15a-5p,hsa-miR-107,hsa-let-7g-5p,hsa-let-7e-5p,hsa-miR-33b-5p,hsa-miR-29b-3p	HMGA2
hsa-miR-21-5p,hsa-miR-22-3p	HMGB1
hsa-miR-29a-3p,hsa-miR-29c-3p,hsa-miR-29b-3p	HMGCR
hsa-miR-143-3p	HNF4A
hsa-miR-30a-5p	HNF4G
hsa-miR-21-5p	HNRNPK
hsa-miR-148b-3p,hsa-miR-126-5p	HOTAIR
hsa-miR-10a-5p,hsa-miR-30b-5p	HOXA1
hsa-miR-126-3p	HOXA9
hsa-miR-10b-5p	HOXB3
hsa-miR-10b-5p	HOXD10
hsa-miR-21-5p	HPGD
hsa-let-7a-5p,hsa-miR-143-3p	HRAS
hsa-miR-148b-3p	HSP90AA1
hsa-miR-223-3p	HSP90B1
hsa-miR-15a-5p	HSPA1B
hsa-miR-30c-5p	HSPA4
hsa-miR-30a-5p	HSPA5
hsa-miR-10b-5p	HTATIP2
hsa-miR-22-3p	HTR2C
hsa-miR-17-3p,hsa-miR-21-5p	ICAM1
hsa-miR-21-5p	ICOSLG
hsa-miR-30c-5p	IDH1
hsa-miR-30c-5p	IER2
hsa-miR-29a-3p	IFNAR1
hsa-miR-15a-5p,hsa-miR-29b-3p	IFNG
hsa-miR-29a-3p,hsa-miR-199a-3p,hsa-let-7e-5p,hsa-miR-26b-5p,hsa-let-7i-5p	IGF1
hsa-miR-21-5p,hsa-let-7e-5p,hsa-miR-26b-5p,hsa-miR-223-3p,hsa-miR-143-3p	IGF1R
hsa-let-7a-5p	IGF2
hsa-miR-625-5p,hsa-let-7a-5p,hsa-let-7g-5p	IGF2BP1
hsa-miR-29c-3p	IGFBP1
hsa-miR-126-3p	IGFBP2
hsa-miR-148a-3p	IKBKB
hsa-miR-15a-5p	IL10RA
hsa-miR-30c-5p	IL11
hsa-miR-21-5p	IL12A
hsa-miR-151a-3p	IL12RB2
hsa-let-7g-5p,hsa-let-7i-5p,hsa-let-7f-5p	IL13
hsa-miR-143-3p	IL13RA1
hsa-miR-191-5p	IL1A
hsa-miR-21-5p	IL1B
hsa-miR-151a-5p	IL1RAPL1
hsa-let-7i-5p	IL2
hsa-miR-30a-5p	IL21R
hsa-miR-29b-3p	IL32
hsa-let-7a-5p,hsa-miR-107,hsa-miR-223-3p,hsa-let-7f-5p	IL6
hsa-miR-625-5p	ILK
hsa-miR-148a-3p	INO80
hsa-miR-21-5p	IRAK1
hsa-miR-22-3p	IRF5
hsa-miR-148a-3p,hsa-miR-126-3p,hsa-miR-144-3p	IRS1
hsa-miR-338-3p	IRS2
hsa-miR-21-5p	ISCU
hsa-miR-29a-3p	ITGA11
hsa-miR-101-3p,hsa-miR-199a-3p,hsa-miR-199b-3p	ITGA3
hsa-miR-148a-3p,hsa-miR-17-3p,hsa-miR-330-5p,hsa-miR-148b-3p	ITGA5
hsa-miR-29a-3p,hsa-miR-29c-3p,hsa-miR-92b-3p,hsa-miR-29b-3p	ITGA6
hsa-miR-92b-3p	ITGAV
hsa-miR-29a-3p,hsa-miR-29c-3p,hsa-miR-29b-3p,hsa-miR-143-3p	ITGB1
hsa-miR-17-3p,hsa-let-7a-5p,hsa-miR-30a-5p,hsa-miR-338-3p	ITGB3
hsa-miR-143-3p	ITGB4
hsa-miR-148a-3p	ITGB8
hsa-miR-21-5p,hsa-miR-26b-5p	JAG1
hsa-miR-30c-5p,hsa-miR-107	JAK1
hsa-miR-101-3p	JAK2
hsa-miR-21-5p	JMY
hsa-miR-32-5p,hsa-miR-25-3p	KAT2B
hsa-miR-29b-3p	KDM2A
hsa-miR-29a-3p	KDM5B
hsa-miR-17-3p,hsa-miR-199a-3p	KDR
hsa-miR-29a-3p	KEAP1
hsa-miR-29b-3p	KIF1B
hsa-miR-10b-5p	KL
hsa-miR-32-5p,hsa-miR-29a-3p,hsa-miR-29c-3p,hsa-miR-15a-5p,hsa-miR-107,hsa-miR-25-3p,hsa-miR-10b-5p	KLF4
hsa-miR-143-3p	KLF5
hsa-miR-101-3p	KLF6
hsa-miR-30a-5p	KLF9
hsa-let-7f-5p	KLK10
hsa-let-7f-5p	KLK6
hsa-miR-26b-5p	KPNA2
hsa-miR-30d-5p	KPNB1
hsa-let-7a-5p,hsa-let-7g-5p,hsa-miR-126-3p,hsa-miR-143-3p	KRAS
hsa-miR-29a-3p	KREMEN2
hsa-miR-29c-3p,hsa-miR-29b-3p	LAMC1
hsa-miR-29a-3p,hsa-miR-29c-3p,hsa-miR-29b-3p	LAMC2
hsa-miR-26b-5p	LARP1
hsa-miR-29b-3p	LASP1
hsa-miR-107,hsa-miR-25-3p	LATS2
hsa-miR-374a-5p	LDHA
hsa-miR-22-3p	LGALS1
hsa-miR-22-3p	LGALS9
hsa-miR-223-3p	LIF
hsa-miR-143-3p	LIMK1
hsa-miR-30d-5p	LIMS1
hsa-let-7a-5p,hsa-miR-107,hsa-let-7e-5p	LIN28A
hsa-let-7a-5p	LIN28B
hsa-miR-652-3p	LLGL1
hsa-miR-223-3p	LMO2
hsa-miR-29a-3p,hsa-miR-30a-5p,hsa-miR-29c-3p,hsa-miR-29b-3p	LOX
hsa-miR-29b-3p	LOXL2
hsa-miR-29b-3p	LOXL4
hsa-miR-29a-3p	LPL
hsa-miR-21-5p,hsa-miR-29c-3p,hsa-miR-126-3p,hsa-miR-29b-3p	LRP6
hsa-miR-191-5p	LRRC8A
hsa-miR-21-5p	LRRFIP1
hsa-miR-338-3p,hsa-miR-143-3p	MACC1
hsa-miR-425-5p,hsa-miR-148a-3p,hsa-miR-223-3p	MAFB
hsa-miR-22-3p	MALAT1
hsa-miR-22-3p	MAOA
hsa-miR-338-3p	MAP1A
hsa-miR-21-5p	MAP2K3
hsa-miR-25-3p	MAP2K4
hsa-miR-186-5p	MAP3K2
hsa-miR-148a-3p	MAP3K4
hsa-miR-301a-3p	MAP3K5
hsa-miR-10a-5p	MAP3K7
hsa-miR-589-5p,hsa-miR-144-3p	MAP3K8
hsa-miR-148a-3p,hsa-miR-148b-3p	MAP3K9
hsa-let-7a-5p,hsa-miR-30d-5p	MAP4K4
hsa-miR-199a-3p,hsa-miR-197-3p	MAPK1
hsa-miR-143-3p	MAPK7
hsa-miR-10a-5p	MAPK8IP1
hsa-miR-10b-5p	MAPRE1
hsa-miR-21-5p	MARCKS
hsa-miR-30a-5p,hsa-miR-30b-5p,hsa-miR-10b-5p	MBNL1
hsa-miR-30a-5p,hsa-miR-30b-5p,hsa-miR-10b-5p	MBNL2
hsa-miR-30a-5p,hsa-miR-30b-5p,hsa-miR-10b-5p	MBNL3
hsa-miR-148b-5p,hsa-miR-30c-5p,hsa-miR-339-3p,hsa-miR-29a-3p,hsa-miR-101-3p,hsa-miR-29c-3p,hsa-miR-29b-3p	MCL1
hsa-miR-32-5p,hsa-miR-25-3p,hsa-miR-143-3p	MDM2
hsa-miR-191-5p	MDM4
hsa-miR-22-3p	MECOM
hsa-miR-30a-3p	MECP2
hsa-miR-21-5p,hsa-miR-223-3p	MEF2C
hsa-miR-101-3p	MEIS1
hsa-miR-29b-3p	MEN1
hsa-miR-301a-3p	MEOX2
hsa-miR-126-3p	MERTK
hsa-miR-148a-3p,hsa-miR-101-3p,hsa-miR-199a-3p,hsa-miR-144-5p,hsa-miR-144-3p	MET
hsa-miR-26b-5p	MIEN1
hsa-miR-101-3p	MITF
hsa-miR-148b-3p	MLH1
hsa-miR-143-3p	MMP13
hsa-miR-10a-5p,hsa-miR-143-3p,hsa-miR-22-3p	MMP14
hsa-miR-29c-3p,hsa-miR-29b-3p	MMP15
hsa-miR-29a-3p,hsa-miR-29c-3p,hsa-miR-29b-3p,hsa-miR-143-3p	MMP2
hsa-miR-29c-3p,hsa-miR-29b-3p	MMP24
hsa-miR-148a-3p,hsa-miR-126-3p,hsa-miR-126-5p	MMP7
hsa-miR-338-3p,hsa-let-7e-5p,hsa-miR-29b-3p,hsa-miR-143-3p	MMP9
hsa-miR-15a-5p	MN1
hsa-miR-151a-5p	MPL
hsa-miR-21-5p	MSH2
hsa-miR-21-5p	MSH6
hsa-miR-21-5p	MSLN
hsa-miR-30c-5p,hsa-miR-22-3p	MTA1
hsa-miR-21-5p	MTAP
hsa-miR-30a-5p,hsa-miR-22-3p	MTDH
hsa-miR-197-3p	MTHFD1
hsa-miR-22-3p	MTHFR
hsa-miR-101-3p,hsa-miR-199a-3p,hsa-miR-144-3p	MTOR
hsa-miR-30c-5p	MTTP
hsa-miR-29a-3p,hsa-miR-330-5p	MUC1
hsa-miR-15a-5p,hsa-miR-107	MYB
hsa-let-7a-5p,hsa-miR-29a-3p,hsa-let-7g-5p,hsa-miR-33b-5p,hsa-miR-29b-3p,hsa-miR-126-5p	MYC
hsa-miR-22-3p	MYCBP
hsa-miR-29a-3p,hsa-miR-101-3p,hsa-miR-29c-3p,hsa-let-7e-5p,hsa-miR-29b-3p	MYCN
hsa-miR-21-5p	MYD88
hsa-let-7f-5p	MYH9
hsa-miR-223-3p	MYL9
hsa-miR-143-3p	MYO6
hsa-miR-151a-5p	N4BP1
hsa-miR-26b-5p	NAMPT
hsa-miR-29a-3p,hsa-miR-29c-3p,hsa-miR-29b-3p	NASP
hsa-miR-29a-3p,hsa-miR-21-5p	NAV3
hsa-miR-30a-5p	NCAM1
hsa-miR-21-5p	NCAPG
hsa-miR-22-3p	NCOA1
hsa-miR-17-3p,hsa-miR-29b-3p	NCOA3
hsa-miR-30c-5p,hsa-miR-10a-5p,hsa-miR-10b-5p	NCOR2
hsa-miR-186-5p	NCSTN
hsa-miR-191-5p	NDST1
hsa-miR-30a-5p	NEDD4L
hsa-miR-22-3p	NET1
hsa-miR-30a-5p	NEUROD1
hsa-let-7i-5p	NEUROG1
hsa-miR-107,hsa-miR-10b-5p	NF1
hsa-let-7a-5p	NF2
hsa-miR-143-3p	NFATC1
hsa-miR-30a-3p	NFATC3
hsa-miR-144-3p	NFE2L2
hsa-miR-29a-3p,hsa-miR-21-5p,hsa-miR-107,hsa-miR-223-3p	NFIA
hsa-miR-21-5p	NFIB
hsa-miR-223-3p	NFIX
hsa-miR-339-3p	NFKB1
hsa-miR-143-3p	NFKB2
hsa-miR-30e-3p,hsa-miR-126-3p	NFKBIA
hsa-miR-29b-3p	NID1
hsa-miR-532-5p	NKD1
hsa-let-7a-5p,hsa-miR-29b-3p	NKIRAS2
hsa-miR-301a-3p	NKRF
hsa-miR-101-3p,hsa-miR-92b-3p	NLK
hsa-miR-223-3p	NLRP3
hsa-miR-29a-3p	NMI
hsa-miR-10a-5p	NOD2
hsa-miR-378a-5p	NODAL
hsa-miR-30a-3p,hsa-miR-30c-5p,hsa-miR-363-3p,hsa-miR-101-3p,hsa-miR-30a-5p,hsa-miR-30d-5p,hsa-miR-30b-5p,hsa-miR-10b-5p,hsa-miR-144-3p	NOTCH1
hsa-miR-191-5p,hsa-miR-107	NOTCH2
hsa-miR-338-3p	NOVA1
hsa-miR-148a-3p	NR1I2
hsa-miR-26b-5p,hsa-miR-143-3p	NR2C2
hsa-let-7a-5p,hsa-miR-148b-3p	NRAS
hsa-miR-148a-3p,hsa-miR-338-3p	NRP1
hsa-miR-197-3p	NSUN5
hsa-miR-30a-5p	NT5E
hsa-miR-21-5p	NTF3
hsa-miR-22-3p	NTRK2
hsa-miR-625-5p,hsa-miR-151a-3p	NTRK3
hsa-miR-143-3p	OSBPL8
hsa-miR-21-5p	OXTR
hsa-miR-186-5p	P2RX7
hsa-miR-423-3p	PA2G4
hsa-miR-30c-5p,hsa-let-7a-5p	PAK1
hsa-miR-199a-3p,hsa-miR-199b-3p	PAK4
hsa-miR-186-5p	PAK5
hsa-let-7a-5p,hsa-miR-223-3p	PARP1
hsa-miR-29b-3p	PATZ1
hsa-miR-223-3p,hsa-miR-10b-5p	PAX6
hsa-miR-144-3p	PBX3
hsa-miR-148a-3p	PBXIP1
hsa-miR-21-5p	PCBP1
hsa-miR-21-5p	PCGF2
hsa-miR-33b-5p	PCK1
hsa-miR-425-5p	PDCD10
hsa-miR-21-5p,hsa-miR-10b-5p	PDCD4
hsa-miR-26b-5p	PDE4A
hsa-miR-330-5p	PDE4B
hsa-miR-29b-3p	PDGFA
hsa-miR-29b-3p	PDGFB
hsa-miR-29b-3p	PDGFC
hsa-miR-29b-3p	PDGFRA
hsa-miR-29a-3p,hsa-miR-29c-3p,hsa-miR-30b-5p,hsa-miR-29b-3p	PDGFRB
hsa-miR-148a-3p,hsa-miR-330-5p	PDIA3
hsa-miR-363-3p	PDPN
hsa-miR-29a-3p,hsa-miR-29c-3p,hsa-miR-29b-3p	PER1
hsa-miR-126-3p	PGR
hsa-miR-29c-3p	PHLDB2
hsa-miR-15a-5p	PHLPP1
hsa-miR-32-5p	PHLPP2
hsa-miR-21-5p	PIAS3
hsa-miR-10b-5p	PIEZO1
hsa-miR-10b-5p,hsa-miR-148b-3p	PIK3CA
hsa-miR-101-3p	PIK3CB
hsa-miR-30a-5p	PIK3CD
hsa-miR-10a-5p,hsa-miR-126-3p,hsa-miR-29b-3p	PIK3CG
hsa-miR-29a-3p,hsa-miR-21-5p,hsa-miR-29b-3p	PIK3R1
hsa-miR-30a-5p,hsa-miR-30d-5p,hsa-miR-126-3p	PIK3R2
hsa-miR-148b-3p	PIK3R3
hsa-miR-101-3p,hsa-miR-33b-5p	PIM1
hsa-miR-126-3p	PITPNC1
hsa-miR-338-3p	PKLR
hsa-let-7a-5p,hsa-miR-338-3p	PKM
hsa-miR-338-3p	PLA2G4B
hsa-miR-107,hsa-miR-144-3p	PLAG1
hsa-miR-21-5p	PLAT
hsa-let-7e-5p,hsa-miR-22-3p	PLK1
hsa-miR-126-3p	PLK2
hsa-miR-26b-5p	PLOD2
hsa-miR-21-5p	PLOD3
hsa-miR-197-3p	PMAIP1
hsa-miR-223-3p	POLR3G
hsa-let-7f-5p	POSTN
hsa-miR-21-5p,hsa-miR-10b-5p,hsa-miR-22-3p	PPARA
hsa-miR-29b-3p	PPIC
hsa-miR-21-5p	PPIF
hsa-miR-186-5p	PPM1B
hsa-miR-29a-3p	PPM1D
hsa-miR-22-3p	PPM1K
hsa-miR-29a-3p,hsa-miR-29c-3p,hsa-miR-29b-3p	PPP1R13B
hsa-miR-30d-5p	PPP1R14C
hsa-let-7a-5p,hsa-miR-101-3p,hsa-miR-30a-5p,hsa-miR-223-3p,hsa-let-7f-5p	PRDM1
hsa-miR-338-3p	PREX2
hsa-miR-101-3p,hsa-miR-148b-3p	PRKAB1
hsa-miR-107	PRKCE
hsa-miR-32-5p,hsa-miR-25-3p,hsa-miR-92b-3p	PRMT5
hsa-miR-30a-5p	PRRT2
hsa-miR-21-5p	PSMD9
hsa-miR-223-3p	PTBP2
hsa-miR-425-5p,hsa-miR-10a-5p,hsa-miR-32-5p,hsa-miR-17-3p,hsa-miR-29a-3p,hsa-miR-21-5p,hsa-miR-29c-3p,hsa-miR-301a-3p,hsa-miR-25-3p,hsa-miR-106b-3p,hsa-miR-26b-5p,hsa-miR-92b-3p,hsa-miR-10b-5p,hsa-miR-29b-3p,hsa-miR-144-3p,hsa-miR-22-3p	PTEN
hsa-miR-101-3p	PTGER4
hsa-miR-589-5p,hsa-miR-101-3p,hsa-miR-199a-3p,hsa-miR-26b-5p,hsa-miR-143-3p,hsa-miR-144-3p	PTGS2
hsa-miR-22-3p	PTMS
hsa-miR-21-5p	PTPN14
hsa-miR-126-3p,hsa-miR-126-5p	PTPN7
hsa-miR-186-5p	PTTG1
hsa-miR-15a-5p	PURA
hsa-miR-186-5p	PVT1
hsa-miR-29a-3p	PXDN
hsa-miR-148a-3p,hsa-miR-29a-3p	QKI
hsa-miR-92b-3p	RAB23
hsa-miR-30a-5p	RAB38
hsa-let-7a-5p	RAB40C
hsa-miR-101-3p	RAB5A
hsa-miR-22-3p	RAB5B
hsa-miR-101-3p	RAC1
hsa-miR-107	RAD51
hsa-miR-197-3p	RAN
hsa-miR-101-3p	RAP1B
hsa-miR-16-2-3p,hsa-miR-30c-5p	RARB
hsa-miR-21-5p	RASA1
hsa-miR-30c-5p,hsa-miR-30b-5p	RASAL2
hsa-miR-29a-3p,hsa-miR-21-5p	RASGRP1
hsa-let-7a-5p	RAVER2
hsa-miR-29b-3p	RAX
hsa-miR-26b-5p	RB1
hsa-miR-421	RBMXL1
hsa-miR-29c-3p	RCC2
hsa-miR-22-3p	RCOR1
hsa-miR-21-5p,hsa-miR-15a-5p,hsa-miR-25-3p,hsa-miR-92b-3p	RECK
hsa-miR-363-3p	REG4
hsa-miR-186-5p	RELA
hsa-miR-15a-5p	REPIN1
hsa-miR-21-5p	REST
hsa-miR-15a-5p	RET
hsa-miR-32-5p,hsa-miR-25-3p	REV3L
hsa-miR-30c-5p	RFX6
hsa-miR-29c-3p	RFX7
hsa-miR-32-5p	RGS17
hsa-miR-22-3p	RGS2
hsa-miR-25-3p,hsa-miR-126-3p	RGS3
hsa-miR-21-5p	RHO
hsa-miR-101-3p	RHOA
hsa-miR-21-5p,hsa-miR-223-3p	RHOB
hsa-miR-126-3p	RHOU
hsa-miR-29a-3p	RNASEL
hsa-miR-550a-5p	RNF43
hsa-miR-29a-3p	ROBO1
hsa-miR-148a-3p,hsa-miR-144-5p,hsa-miR-126-3p,hsa-miR-148b-3p	ROCK1
hsa-miR-144-5p	ROCK2
hsa-miR-33b-5p	RORA
hsa-miR-30a-5p	RPA1
hsa-miR-191-5p	RPS6KA3
hsa-miR-148a-3p	RPS6KA5
hsa-miR-21-5p	RPS7
hsa-miR-143-3p	RREB1
hsa-let-7a-5p	RRM2
hsa-miR-10b-5p	RSRC1
hsa-miR-21-5p	RTN4
hsa-miR-101-3p,hsa-miR-144-5p	RUNX1
hsa-miR-30a-3p,hsa-miR-30c-5p,hsa-miR-30a-5p,hsa-miR-30d-5p,hsa-miR-30b-5p,hsa-miR-628-3p	RUNX2
hsa-miR-148a-3p,hsa-miR-301a-3p,hsa-miR-532-5p	RUNX3
hsa-miR-29a-3p,hsa-miR-29b-3p	S100B
hsa-miR-148a-3p,hsa-miR-363-3p	S1PR1
hsa-miR-107	SALL4
hsa-miR-29a-3p	SAPCD2
hsa-miR-10b-5p	SART3
hsa-miR-191-5p,hsa-miR-21-5p	SATB1
hsa-miR-625-5p	SCAI
hsa-miR-223-3p	SCARB1
hsa-miR-10b-5p,hsa-miR-143-3p	SDC1
hsa-miR-223-3p	SEMA3A
hsa-miR-25-3p	SEMA4C
hsa-miR-30a-5p	SEPT7
hsa-miR-21-5p,hsa-miR-107	SERPINB5
hsa-miR-29a-3p	SERPINB9
hsa-miR-30c-5p,hsa-miR-10a-5p,hsa-miR-148a-3p,hsa-miR-301a-3p,hsa-miR-30b-5p,hsa-miR-143-3p	SERPINE1
hsa-miR-29a-3p,hsa-miR-29c-3p,hsa-miR-29b-3p	SERPINH1
hsa-miR-21-5p	SERPINI1
hsa-miR-186-5p,hsa-miR-21-5p	SETD2
hsa-miR-29a-3p	SETDB1
hsa-miR-29b-3p	SFPQ
hsa-miR-1260b	SFRP1
hsa-miR-29a-3p	SFRP2
hsa-miR-107	SH3GL2
hsa-miR-107	SIAH1
hsa-miR-29c-3p,hsa-miR-126-3p,hsa-miR-22-3p	SIRT1
hsa-miR-21-5p	SIRT2
hsa-miR-421	SIRT3
hsa-miR-30b-5p	SIX1
hsa-miR-30a-5p	SKP2
hsa-miR-92b-3p	SLC15A1
hsa-miR-191-5p	SLC16A2
hsa-miR-29a-3p	SLC22A7
hsa-miR-22-3p,hsa-miR-148b-3p	SLC2A1
hsa-miR-223-3p	SLC2A4
hsa-miR-32-5p,hsa-miR-126-5p	SLC45A3
hsa-miR-126-3p	SLC7A5
hsa-miR-30a-3p	SLC7A6
hsa-miR-30c-5p,hsa-miR-30a-5p,hsa-miR-30d-5p,hsa-miR-30b-5p,hsa-miR-26b-5p	SMAD1
hsa-miR-484,hsa-miR-425-5p,hsa-miR-148a-3p,hsa-let-7g-5p	SMAD2
hsa-miR-92b-3p	SMAD3
hsa-miR-421,hsa-miR-144-5p,hsa-miR-301a-3p,hsa-miR-144-3p,hsa-miR-1260b	SMAD4
hsa-miR-21-5p	Smad7
hsa-miR-21-5p,hsa-miR-25-3p,hsa-miR-92b-3p	SMAD7
hsa-miR-199a-3p	SMARCA2
hsa-miR-21-5p	SMARCA4
hsa-miR-151a-5p	SMARCA5
hsa-let-7e-5p	SMC1A
hsa-miR-21-5p	SMN1
hsa-miR-338-3p	SMO
hsa-miR-30c-5p,hsa-miR-30a-5p,hsa-miR-30d-5p,hsa-miR-30b-5p,hsa-miR-22-3p	SNAI1
hsa-miR-30c-5p	SNAI2
hsa-miR-29b-3p	SNAI3
hsa-miR-641	SNAP25
hsa-miR-107	SNCG
hsa-miR-361-5p	SND1
hsa-miR-101-3p	SNHG1
hsa-miR-301a-3p	SNIP1
hsa-miR-21-5p,hsa-miR-30d-5p,hsa-miR-30b-5p,hsa-let-7i-5p	SOCS1
hsa-miR-30c-5p,hsa-let-7f-5p	SOCS3
hsa-miR-21-5p	SOCS6
hsa-miR-17-3p	SOD2
hsa-miR-21-5p	SOD3
hsa-miR-151a-5p	SOX17
hsa-miR-625-5p,hsa-miR-21-5p,hsa-miR-126-3p	SOX2
hsa-miR-363-3p,hsa-miR-191-5p,hsa-miR-30a-5p,hsa-miR-338-3p	SOX4
hsa-miR-21-5p,hsa-miR-15a-5p	SOX5
hsa-miR-101-3p	SOX9
hsa-miR-21-5p,hsa-miR-29c-3p,hsa-miR-223-3p,hsa-miR-29b-3p,hsa-miR-22-3p	SP1
hsa-miR-223-3p	SP3
hsa-miR-29a-3p,hsa-miR-29c-3p,hsa-miR-29b-3p	SPARC
hsa-miR-126-3p,hsa-miR-126-5p	SPRED1
hsa-miR-21-5p	SPRY2
hsa-miR-33b-5p	SRC
hsa-miR-374a-5p	SRCIN1
hsa-miR-101-3p	SRF
hsa-miR-29a-3p	SRGAP2
hsa-miR-10a-5p,hsa-miR-10b-5p	SRSF1
hsa-miR-29c-3p	SRSF10
hsa-miR-338-3p	SSX2IP
hsa-miR-26b-5p	ST8SIA4
hsa-miR-223-3p	STAT1
hsa-miR-148a-3p,hsa-let-7a-5p,hsa-miR-21-5p,hsa-miR-223-3p,hsa-miR-29b-3p	STAT3
hsa-miR-223-3p	STAT5A
hsa-miR-28-3p	STAT5B
hsa-miR-361-5p	STAT6
hsa-miR-199a-3p	STK11
hsa-miR-101-3p,hsa-miR-223-3p	STMN1
hsa-miR-21-5p	STUB1
hsa-miR-378a-5p	SUFU
hsa-miR-532-5p	SYK
hsa-miR-26b-5p	TAB1
hsa-miR-30a-5p	TAB3
hsa-miR-22-3p	TACC1
hsa-miR-425-5p	TACC3
hsa-miR-223-3p	TAL1
hsa-miR-21-5p	TAP1
hsa-miR-29c-3p	TARBP1
hsa-miR-338-3p	TAZ
hsa-miR-29b-3p	TBX21
hsa-miR-423-3p,hsa-miR-25-3p,hsa-miR-22-3p	TCEAL1
hsa-miR-21-5p	TCF21
hsa-miR-126-3p	TCF4
hsa-miR-22-3p	TCF7
hsa-miR-29b-3p	TCL1A
hsa-miR-29a-3p,hsa-miR-29c-3p,hsa-miR-29b-3p	TDG
hsa-miR-126-3p	TEK
hsa-miR-532-5p	TERT
hsa-miR-29a-3p,hsa-miR-30a-5p,hsa-miR-29b-3p	TET1
hsa-miR-29a-3p,hsa-miR-101-3p,hsa-miR-29c-3p,hsa-miR-29b-3p,hsa-miR-22-3p	TET2
hsa-miR-29a-3p	TET3
hsa-miR-199a-3p	TFAM
hsa-miR-29c-3p,hsa-miR-10b-5p	TFAP2C
hsa-miR-660-5p	TFCP2
hsa-miR-29a-3p	TFEB
hsa-miR-22-3p	TFRC
hsa-miR-29b-3p,hsa-miR-144-3p	TGFB1
hsa-miR-148a-3p,hsa-miR-21-5p,hsa-miR-29b-3p	TGFB2
hsa-miR-29b-3p	TGFB3
hsa-miR-21-5p	TGFBI
hsa-let-7g-5p	TGFBR1
hsa-miR-21-5p	TGFBR2
hsa-let-7a-5p,hsa-miR-21-5p	TGFBR3
hsa-miR-21-5p,hsa-miR-144-5p	TGIF1
hsa-miR-148a-5p,hsa-miR-30c-5p,hsa-miR-148a-3p,hsa-miR-29c-3p	TGIF2
hsa-miR-30a-3p,hsa-let-7g-5p	THBS1
hsa-miR-425-5p	THRB
hsa-miR-21-5p,hsa-miR-29c-3p,hsa-miR-10b-5p,hsa-miR-22-3p	TIAM1
hsa-miR-21-5p	TICAM2
hsa-miR-301a-3p	TIMP2
hsa-miR-17-3p,hsa-miR-21-5p	TIMP3
hsa-miR-143-3p	TLR2
hsa-miR-21-5p	TLR3
hsa-miR-26b-5p,hsa-let-7i-5p	TLR4
hsa-miR-21-5p	TM9SF3
hsa-miR-191-5p	TMC7
hsa-miR-148a-3p	TMED7
hsa-miR-30a-3p	TMEM2
hsa-miR-143-3p	TNF
hsa-miR-15a-5p	TNFAIP1
hsa-let-7a-5p,hsa-miR-29a-3p,hsa-let-7e-5p,hsa-miR-29b-3p	TNFAIP3
hsa-let-7a-5p,hsa-miR-21-5p,hsa-let-7g-5p,hsa-let-7e-5p	TNFRSF10B
hsa-miR-25-3p	TNFSF10
hsa-miR-30a-5p	TNRC6A
hsa-miR-126-3p	TOM1
hsa-miR-21-5p	TOPORS
hsa-miR-223-3p	TOX
hsa-miR-28-3p,hsa-miR-30c-5p,hsa-miR-30a-5p,hsa-miR-15a-5p,hsa-miR-30d-5p,hsa-miR-25-3p,hsa-miR-30b-5p,hsa-miR-151a-5p,hsa-miR-10b-5p	TP53
hsa-miR-21-5p	TP53BP2
hsa-miR-21-5p	TP63
hsa-miR-21-5p,hsa-miR-10b-5p	TPM1
hsa-miR-10a-5p,hsa-miR-10b-5p	TRA2B
hsa-miR-32-5p	TRAF3
hsa-miR-30a-5p	TRAF3IP2
hsa-miR-29a-3p	TRAF4
hsa-miR-26b-5p	TRAF5
hsa-miR-21-5p	TRAF7
hsa-miR-29a-3p	TRIM68
hsa-let-7a-5p	TRIM71
hsa-miR-32-5p	TSC1
hsa-miR-15a-5p	TSPYL2
hsa-miR-144-3p	TTN
hsa-miR-30a-5p	TUBB4B
hsa-miR-144-3p	TUG1
hsa-miR-197-3p,hsa-miR-378a-5p	TUSC2
hsa-miR-30c-5p	TWF1
hsa-miR-186-5p,hsa-miR-32-5p,hsa-miR-151a-3p,hsa-miR-361-5p,hsa-miR-33b-5p	TWIST1
hsa-miR-17-3p	TXNRD2
hsa-miR-330-5p	TYR
hsa-miR-30c-5p	UBE2I
hsa-miR-21-5p	UBE2N
hsa-miR-338-3p	UBE2Q1
hsa-miR-30a-5p	UBE3C
hsa-miR-22-3p	UBR5
hsa-miR-15a-5p	UCP2
hsa-let-7a-5p	UHRF1
hsa-let-7a-5p	UHRF2
hsa-miR-26b-5p	ULK2
hsa-miR-10a-5p	USF2
hsa-miR-148a-3p	USP4
hsa-miR-26b-5p	USP9X
hsa-miR-301a-3p	UVRAG
hsa-miR-148a-3p	VAV2
hsa-miR-126-3p	VCAM1
hsa-miR-29a-3p	VDAC1
hsa-miR-186-5p,hsa-miR-29a-3p,hsa-miR-361-5p,hsa-miR-101-3p,hsa-miR-199a-3p,hsa-miR-21-5p,hsa-miR-29c-3p,hsa-miR-15a-5p,hsa-miR-107,hsa-miR-126-3p,hsa-miR-29b-3p,hsa-miR-126-5p	VEGFA
hsa-miR-101-3p	VEGFC
hsa-miR-30a-3p	VEZT
hsa-miR-101-3p,hsa-miR-21-5p	VHL
hsa-miR-30c-5p,hsa-miR-17-3p,hsa-miR-30a-5p	VIM
hsa-miR-25-3p	WDR4
hsa-miR-15a-5p	WEE1
hsa-miR-374a-5p	WIF1
hsa-miR-148a-3p,hsa-let-7a-5p,hsa-let-7e-5p,hsa-miR-22-3p,hsa-miR-148b-3p	WNT1
hsa-miR-148a-3p	WNT10B
hsa-miR-15a-5p	WNT3A
hsa-miR-29c-3p	WNT4
hsa-miR-374a-5p	WNT5A
hsa-miR-21-5p	WWP1
hsa-miR-30a-3p	XBP1
hsa-miR-186-5p,hsa-miR-33b-5p	XIAP
hsa-miR-144-3p	XIST
hsa-miR-199a-3p,hsa-miR-15a-5p	YAP1
hsa-miR-191-5p	YBX3
hsa-miR-21-5p	YOD1
hsa-miR-338-3p	ZBTB18
hsa-miR-484,hsa-miR-652-3p,hsa-miR-101-3p,hsa-miR-223-3p,hsa-miR-33b-5p,hsa-miR-10b-5p,hsa-miR-144-3p	ZEB1
hsa-miR-101-3p,hsa-miR-338-3p,hsa-miR-144-3p	ZEB2
hsa-miR-29a-3p	ZFP36
hsa-miR-199a-3p	ZHX1
